# Supplementary material for: Declines in grip strength may indicate early changes in cognition in healthy middle-aged adults
Source: PLoS One. 2020 Apr 23;15(4):e0232021. doi: 10.1371/journal.pone.0232021 (PMC7179876; doi:10.1371/journal.pone.0232021)
Supplement: S1 File — (XLSX) [file pone.0232021.s001.xlsx]

## Sheet: HAND_COG_1_28_20
Subject	Gender	Age	EHI	MoCA	Education	Family_History	Group	Grip_R_Trial_1	Grip_R_Trial_2	Grip_R_Trial_3	Grip_L_Trial_1	Grip_L_Trial_2	Grip_L_Trial_3	WEAKEST_GRIP	COWAT_adjusted	COWAT_total_cluster	Stroop_color	Stroop_black	Stroop_interference	Trails_A	Trails_B	SDMT_total_correct	CVLT_total	CVLT_long_delay	filter_$
01	1	23	0.91	29	17	0	1	64	64	68	62	62	58	58	40	15	80	102	37	21	34	75	65	1.5	0
03	0	24	0.71	29	19	1	1	42	42	38	36	35	34	34	39	11	98	126	52	23	29	98	48	0.5	0
05	1	26	0.92	26	18	0	1	52	57	64	50	50	56	50	60	31	98	135	42	15	32	69	42	-1.5	0
06	1	25	0.75	27	19	1	1	54	52	60	58	54	52	52	52	24	110	126	64	12.86	23.98	73	50	-1	0
07	1	24	0.75	26	19	0	1	54	62	70	40	52	72	40	31	3	59	70	43	21.61	81.68	43	36	-1	0
08	1	25	0.88	29	18	1	1	40	52	50	48	44	44	40	42	14	66	90	43	17.38	27.19	58	57	1.5	0
09	1	24	0.92	29	18	1	1	68	61	66	58	68	57	57	50	16	126	70	42	21.82	38.55	62	52	1	0
10	0	24	1	27	18	0	1	28	34	32	31	29	28	28	28	13	84	108	46	23.15	40.5	68	60	0.5	0
11	1	24	0.88	27	19	0	1	39	48	48	46	46	41	39	32	9	62	70	47	21.54	51.14	71	59	0	0
12	1	26	0.75	26	19	0	1	46	46	50	48	48	46	46	45	16	88	113	50	26.18	52.19	62	48	0.5	0
13	0	26	0.88	27	19	1	1	26	28	26	32	29	22	22	30	6	73	102	52	23.02	51.02	29	34	-1.5	0
14	0	22	0.71	30	16	0	1	42	44	42	38	40	36	36	50	16	74	95	60	16.27	24.2	65	51	0.5	0
15	0	63	0.75	30	13	0	2	36	38	38	30	32	30	30	59	17	70	75	35	18.7	39.56	58	55	0.5	1
17	0	56	1	26	14	1	2	36	38	38	34	34	34	34	31	12	73	71	28	29.74	62.24	42	32	-1.5	1
18	1	26	0.88	29	19	1	1	46	48	54	50	50	50	46	42	15	74	107	50	49.87	56.14	81	50	1.5	0
19	1	25	0.88	26	19	0	1	54	52	56	54	56	56	52	45	22	70	97	43	17.88	29.92	59	29	-1.5	0
20	0	30	0.79	26	20	0	1	40	39	38	36	39	36	36	44	16	98	107	56	19.44	30.25	82	59	1	0
21	0	22	0.79	26	16	0	1	42	42	40	44	46	41	40	51	17	63	78	50	30.47	99	60	45	0	0
22	0	23	0.91	28	18	1	1	34	34	30	30	30	32	30	51	21	100	131	44	29.9	43.63	79	56	0.5	0
23	0	26	0.87	28	17	1	1	34	40	36	38	36	34	34	51	22	82	102	49	16.26	34.89	75	50	0	0
25	0	24	0.96	26	19	0	1	44	46	46	42	44	40	40	39	15	97	110	56	15.99	32.63	66	49	0.5	0
26	1	23	0.88	26	18	1	1	46	52	48	52	48	50	46	31	8	75	100	53	29.63	59.3	70	53	0.5	0
27	0	23	0.88	27	17	0	1	36	36	34	30	34	32	30	59	20	96	113	47	24.55	34.8	63	45	-1	0
28	1	46	0.75	26	15	0	2	58	62	64	58	56	54	54	51	26	74	70	42	39.45	54.8	52	39	-0.5	1
29	0	53	0.75	27	30	0	2	42	40	42	42	36	40	40	42	22	81	104	46	24.51	30.83	67	52	-1	1
30	0	50	0.96	29	23	1	2	40	40	40	36	36	36	36	44	8	101	127	40	20.21	39.61	77	49	-1	1
31	0	48	0.92	28	22	1	2	40	42	40	36	40	40	40	44	18	93	151	45	13.82	37.55	65	48	-0.5	1
32	0	50	1	26	17	0	2	34	36	38	38	40	46	34	25	7	73	90	41	36.81	85.15	51	27	-1.5	1
33	0	51	0.96	28	27	0	2	34	37	36	30	32	34	30	77	57	80	122	55	17.03	26.25	73	52	0	1
34	0	53	1	28	18	1	2	38	40	36	34	34	34	34	48	24	85	108	52	20.7	54.12	60	46	0	1
35	0	49	0.75	29	15	0	2	28	32	36	28	26	30	26	45	20	66	94	36	17.26	39.46	58	46	-0.5	1
38	0	47	1	29	22	0	2	32	34	34	35	32	34	32	57	11	64	74	47	24.76	36.52	60	58	0.5	1
39	0	59	0.96	27	20	0	2	24	25	26	24	24	27	24	47	22	87	118	42	29.01	50.86	64	44	-1.5	1
40	0	50	0.92	27	17	0	2	42	46	46	44	40	42	40	48	19	60	99	33	32.85	68	63	70	1.5	1
41	0	62	0.88	30	17	1	2	28	31	30	21	24	25	21	47	10	82	90	30	30.76	50.27	56	58	1	1
42	1	50	0.83	29	16	0	2	60	62	66	56	58	56	56	80	56	85	112	41	20.23	33.29	73	67	1.5	1
43	1	55	0.92	29	21	0	2	51	56	56	49	50	51	50	44	18	92	118	69	17.03	31.33	60	63	1.5	1
44	0	62	0.92	27	17	1	2	26	28	28	26	28	28	26	47	11	73	93	39	19.76	38.3	60	64	1.5	1
45	0	61	0.96	28	24	1	2	28	30	30	28	28	28	28	54	18	75	85	39	27.8	44.27	61	41	-1.5	1
46.0	1	23	0.83	26	17	0	1	34	38	40	40	36	36	34	25	4	88	97	45	19.05	41.43	55	53	0	0
47.0	1	23	0.88	29	16	0	1	53	57	58	58	56	59	53	42	13	90	105	62	17.76	35.86	62	49	0	0
48.0	1	24	0.88	27	16	1	1	50	53	54	54	54	55	50	40	12	63	78	39	23.51	59.23	52	47	-1	0
49.0	1	22	0.917	28	16	0	1	42	46	45	54	54	54	44	49	19	79	102	52	18.7	39.51	73	64	1	0
50.0	0	57	0.96	27	17	1	2	42	40	44	41	34	40	38	35	8	88	118	50	31.73	43.95	55	37	-0.5	1
51.0	1	56	0.88	27	17	0	2	46	50	50	50	48	50	42	65	39	63	115	51	16.03	32.09	65	51	0	1
52.0	0	60	0.92	30	21	1	2	26	24	26	24	26	26	24	43	8	64	81	26	23.48	49.64	53	43	0	1
